# Supplementary material for: Conflict with Parents in Adolescent Depression: Associations with Parental Interpersonal Problems and Depressive Symptoms
Source: Child Psychiatry Hum Dev. 2020 Jan 18;51(3):442–52. doi: 10.1007/s10578-020-00955-0 (PMC7235051; doi:10.1007/s10578-020-00955-0)
Supplement: Supplementary file 2 — (TIF 688 kb) [file 10578_2020_955_MOESM2_ESM.csv]

Hierarchical parameter	Parameter name in Stan code	Number of parameters	Median of posterior means	Interquartile range of posterior means	Lower range of posterior means	Upper range of posterior means	Median 93% CI	Interquartile range of 93% CIs	Lower range of 93% CIs	Upper range of 93% CIs
Varying intercepts per adolescent	id_a_var	60	-0.01	-0.37 ; 0.43	-1.18	1.28	2.92	2.71 ; 3.28	2.68	3.62
CBQ item difficulty parameters	cbqbeta	16	4.7	3.43 ; 5.98	2.1	7.96	4.96	3.02 ; 8.17	2.47	8.43
CBQ item discrimination parameters	cbqalpha	16	0.09	0.00 ; 0.40	-0.19	0.57	0.34	0.25 ; 0.58	0.24	0.58
CBQ latent ability parameters	cbqtheta_obs	98	-0.06	-0.29 ; 0.17	-0.66	0.98	0.58	0.46 ; 0.95	0.45	1.01
CBQ latent ability parameters (imputed)	cbqtheta_mis	2	-0.08	-0.12 ; -0.05	-0.15	-0.01	1.4	1.37 ; 1.42	1.37	1.42
Log-likelihood	log_lik	98	-8.42	-9.61 ; -6.07	-16.74	-1.96	8.26	4.58 ; 16.75	3.33	23.82
